# Supplementary material for: Hmo1 Promotes Efficient Transcription Elongation by RNA Polymerase I in Saccharomyces cerevisiae
Source: Genes (Basel). 2024 Feb 15;15(2):247. doi: 10.3390/genes15020247 (PMC10888141; doi:10.3390/genes15020247)
Supplement: Supplementary file 1 [file genes-15-00247-s001.zip]

Archive with 1 entries (1 files):
- genes-2841462-supplementary.pdf
